# Supplementary material for: Disrupting the cortical actin cytoskeleton points to two distinct mechanisms of yeast [PSI+] prion formation
Source: PLoS Genet. 2017 Apr 3;13(4):e1006708. doi: 10.1371/journal.pgen.1006708 (PMC5393896; doi:10.1371/journal.pgen.1006708)
Supplement: S2 Table — The proteins identified within each MIPS category classification shown in Fig 1A are listed. (XLSX) [file pgen.1006708.s003.xlsx]

## Sheet: Supplementary Table 2
FUNCTIONAL CATEGORY
Wild-type
12 PROTEIN SYNTHESIS	YHL015W YBR031W YBR181C YBR191W YBR118W YDR211W YER110C YGL195W YGL120C YLR448W YLR197W YMR142C YMR229C YML074C YNL209W YOR063W YOR133W YOR204W
14.01 protein folding and stabilization	YAL005C YCL043C YJR045C YJL034W YJL008C YLL024C YLR259C YMR186W YML074C YNL121C YNL209W YOR027W YPL106C
16 PROTEIN WITH BINDING FUNCTION OR COFACTOR REQUIREMENT (structural or catalytic)	YHL015W YAL038W YAL005C YBR127C YBR031W YBL099W YBR181C YBR191W YBR118W YCL043C YDL126C YDR238C YDR496C YDR324C YDL185W YDR211W YDR194C YER110C YFL039C YFL037W YGL195W YGL120C YGR128C YGL201C YGR240C YIL075C YJR045C YJL034W YJL008C YKL216W YKL104C YLL024C YLR448W YLR259C YLR197W YLR429W YLR180W YMR186W YMR142C YMR229C YMR173W YMR108W YML074C YNR016C YNL121C YNL209W YOR063W YOR027W YOR310C YOR133W…
32.01.07 unfolded protein response (e.g. ER quality control)	YAL005C YDL126C YJR045C YJL034W YJL008C YLL024C YMR186W YNL209W YOR027W YPL106C
tsa1 tsa2
14 PROTEIN FATE (folding, modification, destination)	YAL005C YBR234C YBL022C YCL043C YCR088W YDL145C YDL126C YDR238C YDR258C YDL029W YER103W YER110C YFL039C YGL137W YIL075C YJR065C YJL098W YKR028W YKL010C YLL024C YLR259C YLR002C YLR429W YLL026W YLL040C YMR186W YMR116C YMR297W YML088W YNR016C YNR035C YNL209W YOR027W YPL106C YPL231W
16 PROTEIN WITH BINDING FUNCTION OR COFACTOR REQUIREMENT (structural or catalytic)	YAL005C YBR234C YBR118W YBL022C YCL043C YCR088W YDL145C YDL126C YDR238C YDR258C YDR172W YDL029W YDR129C YER103W YER110C YFL039C YFL018C YGL137W YIL075C YJR065C YJL130C YKL010C YLR249W YLL024C YLR259C YLR002C YLR429W YLL026W YMR186W YMR116C YMR297W YML088W YNR016C YNR035C YNL287W YNL209W YOR027W YOR133W YOR151C YPL106C
20 CELLULAR TRANSPORT, TRANSPORT FACILITIES AND TRANSPORT ROUTES	YAL005C YBR234C YCL043C YDL145C YDL126C YDR238C YDR258C YDL029W YDR129C YER103W YER110C YFL039C YFL018C YGL137W YGL008C YJR065C YLL024C YLR259C YLL040C YMR116C YMR297W YNR016C YNR035C YNL287W YNL209W
32.01 stress response	YAL005C YBL022C YDL126C YDR258C YDR129C YER103W YFL039C YIL075C YLL024C YLR259C YLL026W YMR186W YML088W YNR074C YNL209W YOR027W YPL106C
32.01.07 unfolded protein response (e.g. ER quality control)	YAL005C YDL126C YDR258C YER103W YLL024C YMR186W YNL209W YOR027W YPL106C
42.04.03 actin cytoskeleton	YBR234C YCR088W YDL029W YDR129C YFL039C YJR065C YLR429W YNR035C
70.04 cytoskeleton	YBR234C YDL029W YDR129C YFL039C YJR065C YLR429W YMR116C YNR035C
70.04.03 actin cytoskeleton	YBR234C YDL029W YFL039C YJR065C YLR429W YNR035C
Common
14 PROTEIN FATE (folding, modification, destination)	YAL005C YCL043C YDL126C YDR238C YER110C YFL039C YIL075C YLL024C YLR259C YLR429W YMR186W YNR016C YNL209W YOR027W YPL106C
16 PROTEIN WITH BINDING FUNCTION OR COFACTOR REQUIREMENT (structural or catalytic)	YAL005C YBR118W YCL043C YDL126C YDR238C YER110C YFL039C YIL075C YLL024C YLR259C YLR429W YMR186W YNR016C YNL209W YOR027W YOR133W YPL106C
20.09.05 non-vesicular ER transport	YAL005C YLL024C YNL209W
32.01 stress response	YAL005C YDL126C YFL039C YIL075C YLL024C YLR259C YMR186W YNL209W YOR027W YPL106C
32.01.07 unfolded protein response (e.g. ER quality control)	YAL005C YDL126C YLL024C YMR186W YNL209W YOR027W YPL106C
